# Supplementary material for: Case of Human Infestation with Dermanyssus gallinae (Poultry Red Mite) from Swallows (Hirundinidae)
Source: Pathogens. 2021 Mar 4;10(3):299. doi: 10.3390/pathogens10030299 (PMC8001604; doi:10.3390/pathogens10030299)
Supplement: Supplementary file 1 [file pathogens-10-00299-s001.zip]

Archive with 3 entries (2 files):
- pathogens-1127811-supplementary materials/
- pathogens-1127811-supplementary materials/pathogens-1127811-supplementary Figure S1.pdf
- pathogens-1127811-supplementary materials/pathogens-1127811-supplementary Table S1.docx
